# Supplementary material for: Human tumor suppressor protein Pdcd4 binds at the mRNA entry channel in the 40S small ribosomal subunit
Source: Nat Commun. 2024 Aug 8;15:6633. doi: 10.1038/s41467-024-50672-8 (PMC11310195; doi:10.1038/s41467-024-50672-8)
Supplement: Supplementary file 4 — Source Data [file 41467_2024_50672_MOESM4_ESM.xlsx]

## Sheet: Fig.1B
Figure 1B			NTD-Fl+40S x WT competition
			FL (nM)		ex1		ex2		ex3		Average			fitting
			20	Competitor (nM)	r	FB	r	FB	r	FB	FB	SEM		Competitor (nM)	FB
			40S (nM)	0	0.230678	0.846301	0.236103	0.847612	0.230039	0.855407	0.849773	0.00284223		0	0.867218
			50	15.625	0.228449	0.825623	0.233175	0.821094	0.223598	0.794137	0.813618	0.0098278		40.3536	0.720866
			Kd (nM)	31.25	0.221812	0.764069	0.22471	0.744429	0.221219	0.771514	0.760004	0.00807842		57.648	0.675374
			5	62.5	0.212234	0.675238	0.214252	0.649715	0.213437	0.697486	0.674146	0.0138011		82.3543	0.621185
				125	0.199314	0.555405	0.199895	0.519702	0.193299	0.505931	0.527013	0.0147421		117.649	0.559232
				250	0.185894	0.430939	0.184799	0.38298	0.185168	0.428597	0.414172	0.0156105		168.07	0.49149
				500	0.168979	0.274054	0.173608	0.281635	0.168902	0.273871	0.27652	0.00255788		240.1	0.420826
				1000	0.160532	0.195712	0.159836	0.156909	0.159152	0.181126	0.177916	0.0113158		343	0.350625
				max	0.24725		0.25293		0.24524		0.248473	0.00230264		490	0.284239
				min	0.13943		0.14251		0.14011		0.140683	0.00093419		700	0.22443
				Ki	24.699		20.981		23.274		22.9847	1.083		1000	0.172964
			NTD-Fl+40S x NTD competition
			FL (nM)		ex1		ex2		ex3		Average			fitting
			20	Competitor (nM)	r	FB	r	FB	r	FB	FB	SEM		Competitor (nM)	FB
			40S (nM)	0	0.232558	0.813099	0.237026	0.838147	0.235307	0.838405	0.829884	0.00839261		0	0.867218
			50	15.625	0.235988	0.839617	0.231064	0.79279	0.231657	0.810583	0.81433	0.0136471		40.3536	0.707561
			Kd (nM)	31.25	0.226129	0.76339	0.229079	0.777685	0.225195	0.761338	0.767471	0.00514099		57.648	0.659305
			5	62.5	0.21595	0.684679	0.213722	0.660847	0.211048	0.653517	0.666348	0.00940674		82.3543	0.602533
				125	0.192784	0.50556	0.195897	0.525235	0.19149	0.504458	0.511751	0.00674963		117.649	0.538507
				250	0.173728	0.358217	0.172513	0.347327	0.173782	0.369501	0.358348	0.00640132		168.07	0.469506
				500	0.162169	0.268842	0.15997	0.251898	0.15953	0.260877	0.260539	0.00489406		240.1	0.398613
				1000	0.150736	0.18044	0.15038	0.178938	0.146862	0.164334	0.174571	0.00513661		343	0.329265
				max	0.25673		0.2583		0.25651		0.25718	0.00056359		490	0.264684
				min	0.1274		0.12686		0.1253		0.12652	0.000629603		700	0.207352
				Ki	21.176		20.346		20.14		20.554	0.316634		1000	0.158686

## Sheet: Fig. 2D
Figure 2D
		NTD-Fl+40S x WT competition
		FL (nM)		ex1		ex2		ex3		Average			fitting
		20	Competitor (nM)	r	FB	r	FB	r	FB	FB	SEM		Competitor (nM)	FB
		40S (nM)	0	0.230678	0.846301	0.236103	0.847612	0.230039	0.855407	0.849773	0.00284223		0	#VALUE!
		50	15.625	0.228449	0.825623	0.233175	0.821094	0.223598	0.794137	0.813618	0.0098278		40.3536	#VALUE!
		Kd (nM)	31.25	0.221812	0.764069	0.22471	0.744429	0.221219	0.771514	0.760004	0.00807842		57.648	#VALUE!
		5	62.5	0.212234	0.675238	0.214252	0.649715	0.213437	0.697486	0.674146	0.0138011		82.3543	#VALUE!
			125	0.199314	0.555405	0.199895	0.519702	0.193299	0.505931	0.527013	0.0147421		117.649	#VALUE!
			250	0.185894	0.430939	0.184799	0.38298	0.185168	0.428597	0.414172	0.0156105		168.07	#VALUE!
			500	0.168979	0.274054	0.173608	0.281635	0.168902	0.273871	0.27652	0.00255788		240.1	#VALUE!
			1000	0.160532	0.195712	0.159836	0.156909	0.159152	0.181126	0.177916	0.0113158		343	#VALUE!
			max	0.24725		0.25293		0.24524		0.248473	0.00230264		490	#VALUE!
			min	0.13943		0.14251		0.14011		0.140683	0.00093419		700	#VALUE!
			Ki	24.699		20.981		23.274		22.9847	1.083		1000	#VALUE!
		NTD-Fl+40S x NTD competition
		FL (nM)		ex1		ex2		ex3		Average			fitting
		20	Competitor (nM)	r	FB	r	FB	r	FB	FB	SEM		Competitor (nM)	FB
		40S (nM)	0	0.232558	0.813099	0.237026	0.838147	0.235307	0.838405	0.829884	0.00839261		0	#VALUE!
		50	15.625	0.235988	0.839617	0.231064	0.79279	0.231657	0.810583	0.81433	0.0136471		40.3536	#VALUE!
		Kd (nM)	31.25	0.226129	0.76339	0.229079	0.777685	0.225195	0.761338	0.767471	0.00514099		57.648	#VALUE!
		5	62.5	0.21595	0.684679	0.213722	0.660847	0.211048	0.653517	0.666348	0.00940674		82.3543	#VALUE!
			125	0.192784	0.50556	0.195897	0.525235	0.19149	0.504458	0.511751	0.00674963		117.649	#VALUE!
			250	0.173728	0.358217	0.172513	0.347327	0.173782	0.369501	0.358348	0.00640132		168.07	#VALUE!
			500	0.162169	0.268842	0.15997	0.251898	0.15953	0.260877	0.260539	0.00489406		240.1	#VALUE!
			1000	0.150736	0.18044	0.15038	0.178938	0.146862	0.164334	0.174571	0.00513661		343	#VALUE!
			max	0.25673		0.2583		0.25651		0.25718	0.00056359		490	#VALUE!
			min	0.1274		0.12686		0.1253		0.12652	0.000629603		700	#VALUE!
			Ki	21.176		20.346		20.14		20.554	0.316634		1000	#VALUE!
		NTD-Fl+40S x CTD competition
		FL (nM)		ex1		ex2		ex3		Average			fitting
		20	Competitor (nM)	r	FB	r	FB	r	FB	FB	SEM		Competitor (nM)	FB
		40S (nM)	0	0.244277	0.830113	0.248781	0.855225	0.247959	0.836965	0.840768	0.00749439		0	#VALUE!
		50	15.625	0.253306	0.906374	0.251165	0.875066	0.25028	0.856015	0.879151	0.0146803		40.3536	#VALUE!
		Kd (nM)	31.25	0.248618	0.866778	0.249987	0.865263	0.251109	0.86282	0.864953	0.00115306		57.648	#VALUE!
		5	62.5	0.247062	0.853637	0.237169	0.758607	0.251031	0.86218	0.824808	0.0331923		82.3543	#VALUE!
			125	0.245527	0.840671	0.252946	0.889878	0.252949	0.877928	0.869492	0.0148179		117.649	#VALUE!
			250	0.247152	0.854399	0.245698	0.82957	0.252084	0.87083	0.851599	0.0119927		168.07	#VALUE!
			500	0.240504	0.798241	0.244284	0.817805	0.246914	0.828385	0.81481	0.00882956		240.1	#VALUE!
			1000	0.236255	0.76235	0.240003	0.782188	0.239601	0.768352	0.770964	0.00587378		343	#VALUE!
			max	0.26439		0.26618		0.26782		0.26613	0.000990471		490	#VALUE!
			min	0.146		0.146		0.146		0.146	0		700	#VALUE!
			Ki	841.77		1072		1111.6		1008.46	84.1237		1000	#VALUE!
		NTD-Fl+40S x K114A/K115A competition
		FL (nM)		ex1		ex2		ex3		Average			fitting
		20	Competitor (nM)	r	FB	r	FB	r	FB	FB	SEM		Competitor (nM)	FB
		40S (nM)	0	0.244148	0.849034	0.245541	0.869732			0.859383	0.0103491		0	#VALUE!
		50	15.625	0.245176	0.857928	0.247545	0.887242			0.872585	0.0146569		40.3536	#VALUE!
		Kd (nM)	31.25	0.245189	0.858035	0.245391	0.868426			0.863231	0.00519529		57.648	#VALUE!
		5	62.5	0.248581	0.887377	0.243051	0.847976			0.867677	0.0197005		82.3543	#VALUE!
			125	0.246356	0.868132	0.243901	0.855407			0.86177	0.00636215		117.649	#VALUE!
			250	0.24399	0.847664	0.242496	0.843127			0.845395	0.00226827		168.07	#VALUE!
			500	0.243809	0.846095	0.239019	0.812745			0.82942	0.0166749		240.1	#VALUE!
			1000	0.238339	0.798782	0.238667	0.809669			0.804225	0.00544361		343	#VALUE!
			max	0.2616		0.26045				0.261025	0.000575		490	#VALUE!
			min	0.146		0.146				0.146	0		700	#VALUE!
			Ki	1602.1		1375.1				1488.6	113.5		1000	#VALUE!
		NTD-Fl+40S x V123A/W124A competition
		FL (nM)		ex1		ex2		ex3		Average			fit
		20	Competitor (nM)	r	FB	r	FB	r	FB	FB	SEM		Competitor (nM)	FB
		40S (nM)	0	0.249202	0.897412	0.249394	0.900884			0.899148	0.00173631		0	#VALUE!
		50	15.625	0.245436	0.864664	0.24703	0.880281			0.872473	0.00780866		40.3536	#VALUE!
		Kd (nM)	31.25	0.24655	0.874343	0.246873	0.87891			0.876627	0.0022835		57.648	#VALUE!
		5	62.5	0.243453	0.847419	0.244171	0.855375			0.851397	0.00397818		82.3543	#VALUE!
			125	0.242451	0.838702	0.240052	0.819485			0.829094	0.0096087		117.649	#VALUE!
			250	0.240742	0.823841	0.237519	0.797413			0.810627	0.0132144		168.07	#VALUE!
			500	0.236928	0.790679	0.235787	0.782317			0.786498	0.00418077		240.1	#VALUE!
			1000	0.235943	0.782112	0.236198	0.785903			0.784008	0.0018954		343	#VALUE!
			max	0.261		0.26077				0.260885	0.000115		490	#VALUE!
			min	0.146		0.146				0.146	0		700	#VALUE!
			Ki	864.37		791.34				827.855	36.515		1000	#VALUE!

## Sheet: Fig.3C
Figure 3C
	CAA71-3Fl x 40S
	FL (nM)		ex1		ex2		ex3		Average			fitting
	10	40S (nM)	r	FB	r	FB	r	FB	FB	SE		Competitor (nM)	FB
	QY change	0	0.065858	-0.0228565	0.063705	-0.00222401	0.061162	-0.0069696	-0.0106834	0.00623881		0	0
	1	7.8125	0.08755	0.115212	0.076699	0.0835291	0.072228	0.063723	0.0874879	0.0149947		5.78051	0.0620569
		15.625	0.098966	0.187874	0.088656	0.162439	0.086441	0.154519	0.168277	0.0100613		8.67076	0.0905526
		31.25	0.11509	0.290502	0.10338	0.259609	0.10118	0.248676	0.266262	0.0125239		13.0061	0.130466
		62.5	0.14032	0.451089	0.12946	0.431722	0.12495	0.400525	0.427779	0.014729		19.5092	0.184657
		125	0.16821	0.628607	0.15686	0.612547	0.14978	0.559146	0.6001	0.0209952		29.2638	0.255131
		250	0.19535	0.801351	0.17767	0.749881	0.17512	0.721024	0.757419	0.0234925		43.8957	0.341687
		500	0.20663	0.873147	0.19552	0.867681	0.1963	0.856328	0.865719	0.00495342		65.8436	0.440644
		min	0.069449		0.064042		0.062253		0.065248	0.00216306		98.7654	0.544742
		max	0.22656		0.21557		0.21879		0.220307	0.00326191		148.148	0.645001
		kd	67.156		77.259		89.551		77.9887	6.47517		222.222	0.733712
												333.333	0.806603
												500	0.863024
	CAA71-3Fl x 40S-NTD
	FL (nM)		ex1		ex2		ex3		Average			fitting
	10	40S (nM)	r	FB	r	FB	r	FB	FB	SE		Competitor (nM)	FB
	QY change	0	0.052263	-0.028345	0.054098	-0.0284178	0.0521	-0.026978	-0.0279136	0.000468274		0	0
	1	7.8125	0.060253	0.0295922	0.06126	0.031762	0.058174	0.0197336	0.0270293	0.00370122		5.78051	0.0140565
		15.625	0.061297	0.0371625	0.063659	0.05192	0.061625	0.0462732	0.0451186	0.00429908		8.67076	0.0209411
		31.25	0.069717	0.0982177	0.067351	0.0829426	0.065633	0.0770964	0.0860856	0.00629644		13.0061	0.0310937
		62.5	0.072918	0.121429	0.076551	0.160247	0.076763	0.162691	0.148122	0.0133653		19.5092	0.0459426
		125	0.084878	0.208153	0.085469	0.235182	0.085041	0.226352	0.223229	0.00795721		29.2638	0.0673997
		250	0.10773	0.373858	0.10515	0.400555	0.10212	0.357697	0.37737	0.012496		43.8957	0.0978701
		500	0.13057	0.539476	0.12649	0.579867	0.12874	0.562415	0.560586	0.0116959		65.8436	0.140082
		min	0.056172		0.05748		0.055608		0.05642	0.000554444		98.7654	0.19659
		max	0.19408		0.17649		0.18564		0.185403	0.00507917		148.148	0.268846
		kd	422.43	75.264	363.36	63.645	400.99	73.107	395.593	17.2642		222.222	0.355979
												333.333	0.453893
												500	0.555532

## Sheet: Fig. 5D
Figure 5D
	RAW VALUE	AVERAGE	RATIO	RATIO-POINTS	STD	ERROR
CP	72872	73964	1	0.985236	1905.27	0.03
CP	72856			0.98502
CP	76164			1.02974
WT	30440	38024.3	0.514092	0.411552	7579.01	0.102644
WT	38035			0.514237
WT	45598			0.616489
CTD	75762	72320.7	0.977782	1.02431	3420.2	0.05
CTD	72278			0.977205
CTD	68922			0.931832
NTD	49280	51026.3	1.0176	0.982776	3220.68	0.08
NTD	54743			1.09172
NTD	49056			0.978309
Ribo	66990	67034.3	0.90631	0.919283	1682.94	0.02
Ribo	65374			0.883862
Ribo	68739			0.929358
POINT MUTATION ASSAY
	RAW VALUE	AVERAGE	RATIO	RATIO-POINTS	STD	ERROR
CP	15736	15358.7	1	1.02457	572.438	0.0372713
CP	15640			1.01832
CP	14700			0.957114
K114A/K115A	12653	12474.3	0.812202	0.823835	241.177	0.0166194
K114A/K115A	12570			0.81843
K114A/K115A	12200			0.79434
V123A/W124A	12223	12394.3	0.806993	0.795837	1090.15	0.0718838
V123A/W124A	13560			0.882889
V123A/W124A	11400			0.742252

## Sheet: Fig. 6A
Figure 6A
	ASSAY 1	CONTROL	SERUM	GLUCOSE
	monosomes	82941	97531	206646
	polysomes	127488	92857	108783
	total	210429	190388	315429
	% monosomes	39.4152	51.2275	65.5127
	% polysomes	60.5848	48.7725	34.4873
	ASSAY 2	CONTROL	SERUM	GLUCOSE
	monosomes	7191	13149	12837
	polysomes	15555	9519	7056
	total	22746	22668	19893
	% monosomes	31.6143	58.0069	64.5302
	% polysomes	68.3857	41.9931	35.4698
	ASSAY 3	CONTROL	SERUM	GLUCOSE
	monosomes	12493	26843	24981
	polysomes	29133	19537	14632
	total	41626	46380	39613
	% monosomes	30.0125	57.8762	63.0626
	% polysomes	69.9875	42.1238	36.9374
	media	CONTROL	SERUM	GLUCOSE
	% monosomes	31.6143	58.0069	64.5302
	% polysomes	60.5848	48.7725	35.4698
	error	CONTROL	SERUM	GLUCOSE
	%monosomes	5.03041	3.87692	1.23301
	%polysomes	5.03041	3.87692	1.23301

## Sheet: Fig. 6B
Fig 6B
CONTROL	SERUM
0.523162	0.621608
0.825422	2.11131
0.645897	0.848785
0.639019	0.720881
0.644195	0.843056
0.649491	0.926223
0.638735	0.810468
0.630654	0.750292
0.623759	0.670906
0.618013	0.612236
0.609974	0.683164
0.603363	0.851924
0.598529	0.749593
0.594753	0.6988
0.591518	0.612668
0.588279	0.58583
0.585858	0.683777
0.581852	2.30546
0.590902	1.04648
0.590042	0.902738
0.588253	0.884524
0.587348	0.778777
0.58611	0.75676
0.584571	0.725998
0.582692	0.703881
0.581294	0.632784
0.579986	0.558291
0.578571	0.569449
0.576941	1.03601
0.575242	1.55005
0.574354	0.598103
0.573443	0.720355
0.575911	0.708988
0.575184	0.714062
0.573855	0.700225
0.572796	0.685006
0.571556	0.669763
0.570408	0.655463
0.569556	0.644004
0.56787	0.690672
0.558493	0.728834
0.556119	0.728081
0.57206	0.727248
0.570653	0.714797
0.569558	0.764389
0.568912	2.0357
0.567745	2.67373
0.567009	2.66383
0.565846	2.65315
0.565386	2.64502
0.564735	2.63947
0.564166	2.63381
0.563801	2.62812
0.563675	2.62176
0.566163	2.61795
0.569752	2.6177
0.568028	2.61714
0.567227	2.61427
0.565912	2.61191
0.565022	2.6092
0.563057	2.60549
0.557068	2.60391
0.554884	2.60118
0.768689	2.59898
1.24242	2.59734
0.843262	2.5971
0.766043	2.59368
0.724019	2.5908
0.727732	2.58883
0.713815	2.58756
0.716494	2.58649
0.794839	2.5858
0.810297	2.58452
0.809853	2.58185
0.803451	2.57995
0.79624	2.57657
1.74097	2.57347
2.68676	2.5706
2.65322	2.56751
2.63772	2.56289
2.62405	2.55838
2.61546	2.55393
2.60902	2.54567
2.60388	2.54073
2.59912	2.53291
2.59509	2.52544
2.59104	2.51797
2.58921	2.51026
2.58789	2.50246
2.58779	2.49553
2.5883	2.48862
2.58656	2.47984
2.58636	2.47122
2.5852	2.46419
2.58495	2.45606
2.58667	2.44733
2.5901	2.43777
2.59336	2.43023
2.59651	2.42189
2.60035	2.41346
2.60397	2.40484
2.60681	2.39634
2.61183	2.38748
2.61555	2.37746
2.62036	2.3675
2.62351	2.3595
2.62327	2.34974
2.62639	2.34012
2.62965	2.33095
2.63203	2.32183
2.63194	2.31215
2.63378	2.30194
2.6342	2.29196
2.63136	2.28242
2.62889	2.27321
2.62824	2.26254
2.62605	2.25189
2.62289	2.24113
2.61983	2.23136
2.61638	2.22046
2.61733	2.2069
2.61319	2.19451
2.6084	2.18376
2.60319	2.17272
2.59809	2.16087
2.59442	2.14892
2.58879	2.13861
2.5805	2.12865
2.57266	2.11743
2.56397	2.10606
2.55812	2.09496
2.5487	2.08396
2.53991	2.07451
2.53168	2.06433
2.52234	2.05373
2.51652	2.04396
2.50647	2.03364
2.49747	2.02274
2.48749	2.0121
2.47737	2.00078
2.4689	1.98996
2.45778	1.98013
2.44719	1.96924
2.43725	1.9569
2.42604	1.94583
2.41852	1.93306
2.40741	1.92283
2.3994	1.91376
2.38871	1.90487
2.37633	1.8927
2.36502	1.88398
2.35199	1.87672
2.34076	1.86576
2.33175	1.85626
2.32022	1.84928
2.30797	1.83916
2.29641	1.82943
2.28579	1.82027
2.27477	1.8112
2.26571	1.80324
2.25525	1.79446
2.24335	1.78567
2.23327	1.77672
2.22191	1.76826
2.21132	1.75686
2.19901	1.74665
2.1908	1.73747
2.17744	1.72741
2.16691	1.71796
2.1666	1.70876
2.14891	1.70034
2.13631	1.69097
2.12554	1.68103
2.11441	1.67188
2.10436	1.66308
2.09437	1.65419
2.08481	1.64511
2.07619	1.63662
2.06689	1.62878
2.05773	1.61869
2.0482	1.60866
2.03817	1.59895
2.02792	1.58871
2.01979	1.57791
2.01123	1.56682
2.00309	1.55664
1.99662	1.54638
1.98778	1.5357
1.97848	1.52261
1.97138	1.51032
1.96337	1.49815
1.95435	1.4847
1.94687	1.47148
1.93874	1.45718
1.93345	1.44275
1.92935	1.42903
1.92088	1.41436
1.9125	1.39989
1.90505	1.38574
1.89448	1.372
1.8901	1.35707
1.88399	1.34238
1.87504	1.32696
1.86879	1.31089
1.8613	1.29567
1.85316	1.28024
1.84481	1.2643
1.83586	1.24819
1.82941	1.23227
1.8215	1.21489
1.81411	1.19869
1.80577	1.18171
1.79763	1.16354
1.79471	1.1454
1.78202	1.12691
1.77183	1.10756
1.76214	1.08726
1.75167	1.06761
1.74184	1.0476
1.72989	1.02885
1.71883	1.01012
1.70624	0.989632
1.69489	0.970809
1.6822	0.952464
1.66803	0.934895
1.65461	0.918269
1.64051	0.900938
1.62654	0.882694
1.61062	0.863667
1.59382	0.845475
1.57691	0.827746
1.5598	0.810329
1.54418	0.792849
1.5253	0.774226
1.50703	0.75744
1.49003	0.739634
1.46974	0.721315
1.45085	0.702727
1.42947	0.684614
1.40863	0.667865
1.38695	0.651194
1.36583	0.63534
1.34408	0.620451
1.32077	0.60235
1.29743	0.586931
1.2737	0.57175
1.25052	0.556788
1.22712	0.542083
1.20224	0.527741
1.17782	0.515019
1.15239	0.50197
1.12859	0.490015
1.10366	0.476532
1.07854	0.463731
1.05441	0.451948
1.03026	0.439701
1.00642	0.428284
0.981403	0.415993
0.957147	0.404996
0.933718	0.395425
0.909606	0.384805
0.886064	0.372658
0.863147	0.359362
0.840881	0.346836
0.817826	0.335525
0.796239	0.324836
0.775687	0.313839
0.754213	0.303418
0.733843	0.29452
0.712194	0.285575
0.691415	0.277609
0.671719	0.268971
0.652633	0.260659
0.634506	0.253795
0.615395	0.246764
0.5972	0.240456
0.581217	0.23137
0.564867	0.223673
0.548742	0.217441
0.532822	0.21029
0.517746	0.204704
0.5038	0.197385
0.49008	0.191624
0.476307	0.188105
0.46329	0.183401
0.45164	0.17834
0.440433	0.171741
0.428676	0.165646
0.417879	0.158885
0.406836	0.152111
0.397526	0.146081
0.387214	0.140979
0.3781	0.137439
0.368828	0.132511
0.359237	0.12759
0.351867	0.12273
0.343857	0.119893
0.335797	0.116673
0.328496	0.112974
0.320722	0.10954
0.31446	0.104818
0.307092	0.101451
0.30049	0.098569
0.294287	0.095172
0.288392	0.092937
0.282782	0.089499
0.275449	0.087136
0.269718	0.085162
0.265072	0.081569
0.260594	0.078193
0.256055	0.074132
0.251762	0.071277
0.247637	0.069453
0.244565	0.066729
0.240166	0.064152
0.236722	0.060986
0.233018	0.059413
0.229579	0.056963
0.226242	0.055161
0.223563	0.052509
0.220559	0.050457
0.217277	0.049941
0.214353	0.048768
0.211179	0.047901
0.208459	0.04622
0.206049	0.043041
0.203131	0.042252
0.200309	0.040914
0.197471	0.039301
0.194759	0.037321
0.192045	0.035515
0.189623	0.034653
0.186849	0.033383
0.185266	0.031639
0.183359	0.028547
0.181333	0.026217
0.179566	0.025035
0.1774	0.022927
0.17587	0.020841
0.174259	0.018003
0.172261	0.016315
0.170591	0.015883
0.168371	0.01459
0.166542	0.013444
0.165122	0.011512
0.163615	0.010913
0.161535	0.010055
0.15933	0.008997
0.157753	0.00722
0.155777	0.004821
0.153913	0.003847
0.151634	0.003327
0.148625	0.001715
0.147339	0.000417
0.14551	-0.001048
0.143427	-0.001731
0.141298	-0.002021
0.139438	-0.002819
0.138161	-0.003204
0.13646	-0.005676
0.134324	-0.007569
0.132353	-0.0105
0.130255	-0.012794
0.128785	-0.014728
0.126858	-0.015532
0.125134	-0.016888
0.123214	-0.018404
0.121096	-0.019289
0.119439	-0.020186
0.117852	-0.020255
0.116401	-0.020438
0.114871	-0.021424
0.11287	-0.022247
0.111749	-0.023399
0.109359	-0.023624
0.10757	-0.024061
0.105602	-0.024619
0.104422	-0.025295
0.102741	-0.02633
0.100636	-0.026907
0.099602	-0.027484
0.098424	-0.028755
0.097256	-0.030362
0.096551	-0.031482
0.094682	-0.031852
0.093126	-0.032447
0.092509	-0.033194
0.09178	-0.034665
0.089929	-0.035381
0.089571	-0.035549
0.088139	-0.035381
0.087151	-0.035989
0.08609	-0.036835
0.084853	-0.037137
0.083143	-0.03746
0.081514	-0.037769
0.079516	-0.037829
0.080179	-0.038454
0.079773	-0.038856
0.078998	-0.038948
0.077846	-0.039288
0.077044	-0.039421
0.075922	-0.040038
0.07487	-0.040164
0.07423	-0.040378
0.073288	-0.040233
0.072295	-0.040748
0.071405	-0.041992
0.070458	-0.042902
0.069705	-0.043373
0.068944	-0.043711
0.068261	-0.04437
0.067181	-0.045636
0.066471	-0.04594
0.065438	-0.046145
0.064849	-0.046539
0.064128	-0.047194
0.062938	-0.047646
0.06213	-0.047607
0.060713	-0.048296
0.05979	-0.048654
0.058888	-0.049482
0.058081	-0.050412
0.056881	-0.050143
0.055493	-0.051087
0.0548	-0.051857
0.053754	-0.052449
0.05303	-0.053218
0.051977	-0.052964
0.051262	-0.053123
0.050075	-0.054056
0.049421	-0.054587
0.04817	-0.055404
0.047352	-0.055577
0.046065	-0.056405
0.045572	-0.057413
0.044451	-0.059202
0.043671	-0.059525
0.043027	-0.060123
0.04161	-0.060783
0.041217	-0.061123
0.040783	-0.061114
0.039574	-0.060791
0.038779	-0.06083
0.037593	-0.06122
0.037216	-0.061679
0.036728	-0.062194
0.035831	-0.062031
0.034712	-0.062189
0.034233	-0.06246
0.033394	-0.062437
0.032688	-0.062577
0.032315	-0.062413
0.031899	-0.062347
0.031931	-0.062936
0.031494	-0.063522
0.030998	-0.064377
0.030611	-0.064047
0.030159	-0.064144
0.030276	-0.064405
0.029794	-0.065294
0.029619	-0.06515
0.029345	-0.064681
0.02999	-0.064837
0.029658	-0.064705
0.028791	-0.064978
0.02866	-0.06484
0.027944	-0.064334
0.027607	-0.064083
0.027435	-0.063696
0.027245	-0.063883
0.026367	-0.06373
0.025971	-0.063445
0.025642	-0.063668
0.025491	-0.062675
0.025108	-0.063502
0.024576	-0.063712
0.024219	-0.063692
0.023943	-0.063646
0.023486	-0.063812
0.023304	-0.064167
0.022659	-0.06407
0.022201	-0.064543
0.021948	-0.064602
0.021515	-0.065027
0.021001	-0.065758
0.020667	-0.065533
0.019933	-0.065431
0.019354	-0.065472
0.018718	-0.065416
0.018351	-0.065723
0.017626	-0.065378
0.016993	-0.065196
0.017098	-0.065582
0.015938	-0.066368
0.015223	-0.066545
0.014393	-0.06666
0.013621	-0.066966
0.013117	-0.067137
0.018555	-0.067341
0.011796	-0.067375
0.010932	-0.066978
0.010392	-0.066803
0.01018	-0.06699
0.009587	-0.067574
0.008771	-0.067878
0.008295	-0.068663
0.007771	-0.069338
0.007206	-0.069813
0.006591	-0.070426
0.006287	-0.070736
0.005321	-0.070355
0.004797	-0.071245
0.004084	-0.07158
0.003592	-0.071653
0.003039	-0.071196
0.002712	-0.071343
0.002334	-0.071671
0.001702	-0.07221
0.000902	-0.072334
0.001156	-0.072215
0.000317	-0.072545
-0.00109	-0.072976
-0.001844	-0.073229
-0.002512	-0.073356
-0.003259	-0.07345
-0.003623	-0.073832
-0.004238	-0.074448
-0.004815	-0.075444
-0.005311	-0.076115
-0.006025	-0.076384
-0.006385	-0.076752
-0.006677	-0.077133
-0.00725	-0.077953
-0.007991	-0.077795
-0.00882	-0.078503
-0.009313	-0.078831
-0.010005	-0.078819
-0.01003	-0.078924
-0.010335	-0.079194
-0.011166	-0.079397
-0.011794	-0.079526
-0.012162	-0.079899
-0.012803	-0.080315
-0.013458	-0.080468
-0.013803	-0.080467
-0.013752	-0.080806
-0.014794	-0.081157
-0.015016	-0.081599
-0.015632	-0.08126
-0.015858	-0.08108
-0.016005	-0.081145
-0.016491	-0.08198
-0.016637	-0.08239
-0.017265	-0.082421
-0.017542	-0.08314
-0.017045	-0.083269
-0.017826	-0.084059
-0.017893	-0.084662
-0.018506	-0.084517
-0.018817	-0.084564
-0.019221	-0.084775
-0.01939	-0.08466
-0.019369	-0.084661
-0.020072	-0.084575
-0.020367	-0.084614
-0.020434	-0.084642
-0.020806	-0.085505
-0.020974	-0.085657
-0.021203	-0.081978
-0.021585	-0.085626
-0.021733	-0.086075
-0.02189	-0.086656
-0.022431	-0.086524
-0.022645	-0.086304
-0.022712	-0.086215
-0.02287	-0.086264
-0.023195	-0.08683
-0.023632	-0.087167
-0.023862	-0.087538
-0.023922	-0.088169
-0.024145	-0.088419
-0.024098	-0.089023
-0.02423	-0.088991
-0.024593	-0.088704
-0.024814	-0.089488
-0.025185	-0.089371
-0.0253	-0.089157
-0.025642	-0.089237
-0.025666	-0.089052
-0.025552	-0.084233
-0.025872	-0.096904
-0.025747	-0.103453
-0.026273	-0.102952
-0.0262	-0.102303
-0.026508	-0.100958
-0.026281	-0.101264
-0.026859	-0.102682
-0.023959	-0.105134
-0.027326	-0.107483
-0.027598	-0.108601
-0.027691	-0.109072
-0.027767	-0.109363
-0.02787	-0.109447
-0.027985	-0.109121
-0.028331	-0.108793
-0.028249	-0.108678
-0.028143	-0.108588
-0.028423	-0.10792
-0.028357	-0.107276
-0.028556	-0.107157
-0.028696	-0.107419
-0.028198	-0.107338
-0.028936	-0.10723
-0.028776	-0.107361
-0.028716	-0.107281
-0.028636	-0.106907
-0.028586	-0.107235
-0.029168	-0.10425
-0.029343	-0.107219
-0.029545	-0.10752
-0.029528	-0.107829
-0.02979	-0.107596
-0.029666	-0.107632
-0.029471	-0.107167
-0.029564	-0.107388
-0.029532	-0.107146
-0.029673	-0.106809
-0.02923	-0.106754
-0.029155	-0.106734
-0.029138	-0.106464
-0.029139	-0.106408
-0.029132	-0.106375
-0.029154	-0.1065
-0.029103	-0.106224
-0.028576	-0.106519
-0.028712	-0.106131
-0.028721	-0.105878
-0.02834	-0.105846
-0.016208	-0.103432
-0.027836	-0.105832
-0.027584	-0.105935
-0.02733	-0.105805
-0.026986	-0.105563
-0.026701	-0.105854
-0.026549	-0.105834
-0.026017	-0.106105
-0.025611	-0.105965
-0.025089	-0.105581
-0.022503	-0.104352
-0.020326	-0.10516
-0.023623	-0.104814
-0.023235	-0.104881
-0.022458	-0.10464
-0.021627	-0.104067
-0.020872	-0.103647
-0.020581	-0.103416
-0.020219	-0.103569
-0.01979	-0.103692
-0.019076	-0.103819
-0.018166	-0.103391
-0.017937	-0.102709
-0.01714	-0.103131
-0.016431	-0.103001
-0.015742	-0.102961
-0.015065	-0.102983
-0.013915	-0.102895
-0.012977	-0.10298
-0.01263	-0.102819
-0.012035	-0.102887
-0.011325	-0.101626
-0.010812	-0.101499
-0.010072	-0.101636
-0.008779	-0.098415
-0.008298	-0.098095
-0.00744	-0.100957
-0.005919	-0.100412
-0.005543	-0.099571
-0.004878	-0.099447
-0.003645	-0.099651
-0.002409	-0.099358
-0.001633	-0.098598
-0.000604	-0.098374
0.000777	-0.098067
0.001835	-0.098179
0.003222	-0.09776
0.004387	-0.097416
0.005672	-0.09702
0.007045	-0.095107
0.009078	-0.096533
0.010382	-0.096113
0.011208	-0.095799
0.012669	-0.09555
0.013908	-0.095594
0.015506	-0.095303
0.016929	-0.094831
0.019224	-0.094189
0.020177	-0.093586
0.021342	-0.093556
0.022844	-0.093089
0.02699	-0.092122
0.02835	-0.091056
0.027345	-0.090427
0.028453	-0.090246
0.030001	-0.089502
0.031208	-0.089085
0.032286	-0.088502
0.03374	-0.087889
0.035134	-0.087406
0.035893	-0.086502
0.037374	-0.085704
0.038118	-0.08533
0.039105	-0.084926
0.039786	-0.083964
0.040924	-0.083109
0.041827	-0.082333
0.042279	-0.081201
0.04304	-0.080839
0.043859	-0.080155
0.043988	-0.079052
0.04484	-0.078643
0.045369	-0.077631
0.045468	-0.076567
0.046028	-0.075759
0.046219	-0.074488
0.046633	-0.073701
0.046973	-0.073046
0.047167	-0.072036
0.047225	-0.070839
0.047241	-0.069675
0.047568	-0.069041
0.047581	-0.068863
0.047509	-0.068272
0.047404	-0.067638
0.047479	-0.066288
0.047248	-0.066035
0.047632	-0.065906
0.046898	-0.065349
0.046473	-0.064802
0.046643	-0.06418
0.046606	-0.063503
0.046134	-0.063993
0.045593	-0.063914
0.045205	-0.063115
0.044893	-0.062826
0.044488	-0.062291
0.04377	-0.061876
0.043228	-0.061595
0.042812	-0.060523
0.042138	-0.060326
0.041795	-0.060429
0.040755	-0.059876
0.040035	-0.05988
0.039026	-0.059599
0.03835	-0.059467
0.037179	-0.059069
0.035676	-0.059164
0.034269	-0.059347
0.032747	-0.059164
0.031494	-0.058768
0.029924	-0.059218
0.028081	-0.05922
0.026192	-0.058535
0.024907	-0.059001
0.023302	-0.058733
0.021833	-0.05883
0.020584	-0.059843
0.019403	-0.059529
0.017839	-0.059439
0.017001	-0.059657
0.016051	-0.05974
0.015413	-0.060246
0.014364	-0.060449
0.014405	-0.059776
0.013615	-0.06095
0.013698	-0.061588
0.012911	-0.062061
0.012109	-0.062373
0.011204	-0.062452
0.010711	-0.063034
0.01035	-0.063502
0.010243	-0.064305
0.009513	-0.064193
0.008837	-0.063753
0.008513	-0.064704
0.00805	-0.064988
0.008082	-0.064901
0.007759	-0.065064
0.007498	-0.064797
0.007464	-0.06461
0.00742	-0.065219
0.00712	-0.065055
0.006724	-0.06462
0.006532	-0.065228
0.006547	-0.064858
0.006351	-0.064676
0.00597	-0.063064
0.005856	-0.064165
0.006699	-0.063981
0.005909	-0.063671
0.006053	-0.062956
0.005566	-0.062897
0.005612	-0.062745
0.005716	-0.062717
0.005429	-0.062541
0.005118	-0.062548
0.004884	-0.062077
0.004913	-0.062024
0.004939	-0.062047
0.00511	-0.0623
0.00502	-0.062423
0.004967	-0.062197
0.005039	-0.062387
0.004955	-0.062653
0.006513	-0.062627
0.005567	-0.062812
0.004902	-0.062376
0.004993	-0.062463
0.005094	-0.062466
0.005142	-0.062947
0.004906	-0.062656
0.004897	-0.062521
0.005261	-0.062514
0.005159	-0.062722
0.005086	-0.062893
0.005541	-0.063351
0.00536	-0.063441
0.005312	-0.063574
0.00545	-0.063654
0.005293	-0.064464
0.005163	-0.064252
0.00518	-0.064656
0.005434	-0.064886
0.005427	-0.065221
0.005213	-0.066204
0.005461	-0.065814
0.005883	-0.066107
0.005892	-0.066413
0.005473	-0.06643
0.005633	-0.067362
0.005727	-0.067548
0.005895	-0.067622
0.005941	-0.066764
0.006138	-0.066699
0.006067	-0.068461
0.005916	-0.06806
0.006698	-0.06832
0.005948	-0.068256
0.006085	-0.068193
0.006542	-0.068377
0.006553	-0.068322
0.006549	-0.068229
0.006476	-0.068295
0.006432	-0.068619
0.006427	-0.069001
0.006622	-0.068834
0.006335	-0.069312
0.006758	-0.069736
0.006639	-0.069648
0.006785	-0.069263
0.006696	-0.069261
0.006955	-0.069288
0.006684	-0.069213
0.006738	-0.06977
0.006792	-0.069666
0.006704	-0.070112
0.006757	-0.070243
0.006875	-0.070292
0.006853	-0.070411
0.007072	-0.070051
0.007453	-0.069828
0.007382	-0.070219
0.007744	-0.069766
0.007712	-0.069942
0.007794	-0.069229
0.008076	-0.069197
0.008084	-0.069754
0.00796	-0.069913
0.008146	-0.069892
0.007929	-0.069848
0.008091	-0.069506
0.008408	-0.06972
0.008229	-0.069892
0.008315	-0.070004
0.008421	-0.069835
0.008877	-0.069888
0.008804	-0.069991
0.008807	-0.070405
0.009359	-0.070301
0.009028	-0.070257
0.00893	-0.06974
0.009008	-0.069821
0.009133	-0.070055
0.009043	-0.070188
0.009146	-0.069517
0.009141	-0.069609
0.009076	-0.069774
0.009455	-0.069911
0.009256	-0.070127
0.008877	-0.069652
0.008869	-0.070204
0.00875	-0.069977
0.008618	-0.069732
0.00844	-0.070281
0.008744	-0.070207
0.008286	-0.070179
0.008309	-0.069932
0.00799	-0.070127
0.008156	-0.070108
0.008839	-0.069375
0.008105	-0.070049
0.008081	-0.070251
0.008305	-0.070291
0.00842	-0.070148
0.008327	-0.069899
0.008696	-0.069684
0.009216	-0.069713
0.009527	-0.070031
0.009752	-0.069931
0.010399	-0.069231
0.01098	-0.068974
0.011719	-0.069026
0.013431	-0.068711
0.013439	-0.068766
0.014382	-0.068357
0.015371	-0.06816
0.016218	-0.06832
0.017107	-0.068366
0.018352	-0.067811
0.01946	-0.067671
0.020487	-0.067433
0.021729	-0.067161
0.023483	-0.067157
0.024892	-0.066723
0.026189	-0.066165
0.026712	-0.065751
0.028111	-0.066007
0.029533	-0.065243
0.030723	-0.065151
0.032293	-0.065184
0.033332	-0.065074
0.03504	-0.064632
0.035834	-0.064114
0.037192	-0.063753
0.037901	-0.063604
0.038784	-0.063015
0.040173	-0.062273
0.040924	-0.061937
0.041169	-0.061337
0.041471	-0.061853
0.042077	-0.061544
0.043063	-0.061117
0.043479	-0.060763
0.043379	-0.060324
0.043835	-0.060608
0.044186	-0.060292
0.044215	-0.059284
0.044452	-0.059032
0.044565	-0.058796
0.044281	-0.058804
0.043943	-0.058761
0.044227	-0.058038
0.043938	-0.057221
0.043667	-0.056556
0.043058	-0.055967
0.042829	-0.055299
0.042394	-0.054341
0.041944	-0.053041
0.041401	-0.052318
0.040931	-0.051355
0.040337	-0.05098
0.039771	-0.0497
0.039174	-0.048373
0.03869	-0.047374
0.037522	-0.046482
0.037124	-0.045544
0.036386	-0.044311
0.035759	-0.042907
0.035384	-0.041414
0.034721	-0.040615
0.034019	-0.038974
0.033336	-0.037654
0.033032	-0.035976
0.032581	-0.03429
0.031606	-0.033416
0.031218	-0.032135
0.030957	-0.030762
0.030797	-0.029504
0.030103	-0.028126
0.029496	-0.026999
0.029083	-0.025875
0.028377	-0.024252
0.028252	-0.023037
0.028147	-0.021843
0.027663	-0.021164
0.027246	-0.020284
0.026722	-0.019158
0.026524	-0.018249
0.026137	-0.01796
0.025753	-0.017675
0.025192	-0.01698
0.025264	-0.016542
0.024731	-0.016064
0.024773	-0.016013
0.024513	-0.015873
0.024121	-0.015331
0.024206	-0.015047
0.024257	-0.014853
0.023938	-0.014718
0.024026	-0.015409
0.023774	-0.014981
0.023458	-0.015701
0.023474	-0.015938
0.02331	-0.016205
0.02306	-0.016629
0.023041	-0.016745
0.02414	-0.016689
0.02331	-0.016913
0.026788	-0.017108
0.023309	-0.016724
0.023165	-0.016982
0.023117	-0.017748
0.022978	-0.018309
0.022878	-0.01913
0.023205	-0.019512
0.022903	-0.019596
0.022641	-0.019874
0.022804	-0.020722
0.022813	-0.02086
0.022918	-0.02073
0.023047	-0.021024
0.023291	-0.021035
0.023594	-0.022538
0.023457	-0.023022
0.023537	-0.022815
0.023803	-0.023296
0.023837	-0.023424
0.023937	-0.024064
0.023922	-0.024246
0.024119	-0.024405
0.02456	-0.024482
0.024548	-0.024756
0.024886	-0.025207
0.024707	-0.024998
0.025209	-0.025279
0.02531	-0.025219
0.025476	-0.025732
0.025501	-0.026
0.026301	-0.02566
0.026197	-0.025896
0.026236	-0.025877
0.02655	-0.026113
0.026551	-0.026671
0.026987	-0.026208
0.02726	-0.026347
0.027655	-0.026265
0.027906	-0.026394
0.028138	-0.026684
0.028537	-0.026325
0.02872	-0.026363
0.029175	-0.026331
0.029768	-0.026549
0.030065	-0.026684
0.030504	-0.026848
0.031364	-0.026344
0.032352	-0.026048
0.033125	-0.026129
0.033673	-0.02618
0.034795	-0.025667
0.035778	-0.025364
0.037427	-0.025434
0.039233	-0.025478
0.040831	-0.025563
0.043492	-0.025348
0.046266	-0.025216
0.049635	-0.025169
0.054225	-0.025012
0.058726	-0.024297
0.064152	-0.024533
0.070599	-0.024025
0.077432	-0.023562
0.08483	-0.023464
0.09367	-0.023273
0.104286	-0.023257
0.116025	-0.022762
0.128556	-0.022805
0.143324	-0.022296
0.158286	-0.022221
0.17487	-0.021541
0.193185	-0.021105
0.211829	-0.020469
0.232527	-0.019962
0.25282	-0.019199
0.274812	-0.018988
0.29827	-0.018361
0.321955	-0.018529
0.347805	-0.018202
0.374396	-0.017555
0.40246	-0.017281
0.428863	-0.016938
0.455845	-0.016417
0.483091	-0.015775
0.509174	-0.015055
0.534368	-0.014288
0.557032	-0.013977
0.580061	-0.013195
0.60241	-0.012428
0.622734	-0.011792
0.641996	-0.010991
0.658504	-0.0103
0.674893	-0.009851
0.689136	-0.008789
0.701191	-0.007665
0.709969	-0.006452
0.716483	-0.00613
0.721192	-0.005423
0.724363	-0.004705
0.727175	-0.003896
0.727732	-0.003118
0.725875	-0.002435
0.721072	-0.001613
0.715654	-0.001269
0.708304	-0.000218
0.700811	0.000865
0.692335	0.001777
0.680375	0.002728
0.667321	0.004267
0.655254	0.005978
0.641656	0.007666
0.627813	0.009284
0.612576	0.010947
0.599278	0.013025
0.583027	0.014742
0.567087	0.017736
0.550284	0.020762
0.535081	0.023772
0.519036	0.027589
0.503017	0.032355
0.488003	0.038198
0.473239	0.044493
0.459159	0.050828
0.445048	0.058949
0.430501	0.068407
0.416208	0.079043
0.403948	0.090279
0.393052	0.10255
0.381009	0.118688
0.369516	0.137186
0.358993	0.157578
0.349062	0.177841
0.338717	0.20303
0.329142	0.231641
0.321203	0.261995
0.313536	0.296899
0.305647	0.330899
0.297475	0.371573
0.289316	0.414174
0.283	0.457091
0.275021	0.508188
0.267385	0.555933
0.260291	0.608135
0.254197	0.664945
0.24984	0.723922
0.2444	0.783027
0.239834	0.835786
0.234324	0.902519
0.229344	0.962417
0.224422	1.01376
0.218617	1.06123
0.215303	1.10749
0.21034	1.15399
0.205327	1.19604
0.202797	1.23772
0.196812	1.27476
0.193478	1.31568
0.190376	1.34933
0.18782	1.37772
0.184567	1.39908
0.17989	1.41482
0.176705	1.43154
0.173077	1.44232
0.170613	1.45125
0.167079	1.45803
0.163853	1.46061
0.161363	1.46165
0.15927	1.45797
0.157085	1.45009
0.153477	1.43927
0.150936	1.42783
0.148196	1.41616
0.145512	1.39754
0.142936	1.38038
0.139472	1.36166
0.137101	1.34259
0.13464	1.32069
0.131771	1.3006
0.129022	1.2798
0.126687	1.25613
0.123935	1.23275
0.122008	1.20715
0.119955	1.18233
0.11816	1.15694
0.115744	1.12993
0.113981	1.10542
0.112331	1.07966
0.11039	1.05504
0.108459	1.03059
0.106158	1.00514
0.104951	0.981367
0.10327	0.960087
0.101861	0.939183
0.100271	0.915871
0.098156	0.894379
0.096614	0.875669
0.094441	0.857622
0.093109	0.838496
0.091369	0.818816
0.089526	0.800986
0.088102	0.78366
0.086695	0.768428
0.085237	0.753167
0.083802	0.737085
0.082315	0.722546
0.080876	0.708637
0.079439	0.694326
0.078197	0.679602
0.076912	0.666204
0.075368	0.653287
0.074234	0.639775
0.073215	0.628886
0.071931	0.617441
0.070859	0.605992
0.070088	0.594653
0.070095	0.580691
0.068579	0.568296
0.067695	0.555152
0.067224	0.543134
0.065857	0.533891
0.065066	0.523958
0.063885	0.512464
0.062526	0.500178
0.061951	0.490403
0.060822	0.481003
0.059637	0.470876
0.058895	0.461789
0.057983	0.452688
0.057062	0.445167
0.056405	0.43745
0.055578	0.430169
0.054553	0.421894
0.053837	0.414252
0.052943	0.408976
0.05174	0.402353
0.050754	0.396715
0.050637	0.388765
0.049896	0.379201
0.049823	0.371561
0.049569	0.363724
0.048917	0.358432
0.047865	0.352537
0.047773	0.346582
0.046982	0.341848
0.046287	0.335752
0.045585	0.330413
0.044649	0.323304
0.043988	0.3163
0.043105	0.310132
0.042268	0.303745
0.0415	0.299092
0.040734	0.294538
0.040251	0.289145
0.04004	0.284273
0.039062	0.280281
0.038338	0.274604
0.037595	0.267838
0.037356	0.262183
0.036988	0.256403
0.036394	0.252239
0.036148	0.248367
0.035471	0.243449
0.034698	0.2389
0.034526	0.23427
0.034398	0.229623
0.033821	0.226352
0.033381	0.222208
0.033133	0.217904
0.032992	0.213531
0.032174	0.209442
0.03088	0.205591
0.030263	0.20125
0.03033	0.197514
0.029748	0.193763
0.02892	0.190065
0.028276	0.186474
0.028026	0.18121
0.02807	0.177612
0.027453	0.173977
0.027237	0.170402
0.026021	0.167042
0.025361	0.163614
0.025078	0.160649
0.024348	0.15732
0.024255	0.153955
0.023675	0.151748
0.023439	0.148695
0.023293	0.1469
0.023682	0.143899
0.023317	0.140952
0.023017	0.137022
0.023246	0.133456
0.023075	0.130835
0.022962	0.128047
0.022904	0.12495
0.021674	0.121948
0.021771	0.120001
0.021551	0.118102
0.021202	0.116663
0.020949	0.11449
0.020379	0.112123
0.020404	0.109655
0.020087	0.107304
0.019924	0.104914
0.019395	0.102956
0.018972	0.101411
0.018737	0.099895
0.0185	0.097963
0.018118	0.096833
0.017834	0.094772
0.017541	0.092718
0.017306	0.090768
0.017615	0.088267
0.017519	0.086306
0.017257	0.083579
0.01724	0.081261
0.016947	0.079589
0.017063	0.076731
0.01676	0.074085
0.016315	0.072353
0.016264	0.070664
0.015991	0.068462
0.015624	0.066846
0.015428	0.065265
0.01477	0.063494
0.014413	0.062054
0.014291	0.060401
0.013917	0.058948
0.013583	0.057614
0.013263	0.056435
0.012908	0.055233
0.012863	0.054422
0.012598	0.053442
0.012543	0.052375
0.012403	0.051077
0.012376	0.049729
0.012215	0.048549
0.012065	0.046825
0.011814	0.0449
0.01167	0.043253
0.011507	0.041565
0.011466	0.040043
0.011316	0.038421
0.010693	0.036676
0.010619	0.034915
0.010295	0.033543
0.010232	0.032232
0.009656	0.030759
0.009192	0.029491
0.009025	0.027997
0.008581	0.026691
0.008311	0.025261
0.008056	0.023935
0.007629	0.022774
0.00741	0.021591
0.006996	0.020621
0.006815	0.019854
0.006776	0.019251
0.006422	0.018479
0.006501	0.017472
0.0065	0.016734
0.006433	0.015507
0.00693	0.014187
0.006705	0.013161
0.007096	0.011597
0.006852	0.009444
0.006731	0.00793
0.006608	0.006879
0.006309	0.005706
0.006394	0.004536
0.006157	0.003436
0.006204	0.002551
0.006043	0.001587
0.005716	0.000324
0.005736	-0.000912
0.005656	-0.002216
0.005679	-0.003536
0.005536	-0.004362
0.005449	-0.00514
0.005355	-0.006191
0.005463	-0.007007
0.005396	-0.007215
0.005177	-0.007377
0.004809	-0.008752
0.005304	-0.009155
0.005455	-0.010311
0.005932	-0.01152
0.005822	-0.012612
0.005932	-0.013226
0.00607	-0.014189
0.00615	-0.015648
0.006548	-0.016756
0.006445	-0.017061
0.006511	-0.017716
0.006811	-0.018426
0.00705	-0.018961
0.007122	-0.019622
0.007367	-0.020639
0.00755	-0.021331
0.008097	-0.021237
0.008206	-0.021661
0.008707	-0.02229
0.009023	-0.022252
0.009322	-0.022631
0.009883	-0.022853
0.01104	-0.023391
0.01169	-0.023735
0.012435	-0.023954
0.013076	-0.024371
0.014307	-0.025011
0.015452	-0.025125
0.016419	-0.026079
0.017697	-0.027008
0.018745	-0.027767
0.019843	-0.027886
0.021218	-0.028931
0.022065	-0.02963
0.023564	-0.030074
0.025086	-0.030425
0.025937	-0.030907
0.027067	-0.03154
0.028153	-0.031811
0.029106	-0.032265
0.030346	-0.032483
0.03151	-0.03305
0.03263	-0.033632
0.033511	-0.033982
0.034478	-0.034229
0.035432	-0.0346
0.036258	-0.035445
0.036999	-0.035376
0.037726	-0.035938
0.038365	-0.036228
0.039059	-0.036579
0.03986	-0.037516
0.040424	-0.037925
0.040935	-0.038502
0.041331	-0.039881
0.041673	-0.040496
0.041684	-0.041256
0.041686	-0.042295
0.041487	-0.042578
0.041193	-0.042899
0.041258	-0.043473
0.04118	-0.044188
0.040636	-0.044732
0.040256	-0.045201
0.039516	-0.04553
0.039006	-0.04584
0.038552	-0.046136
0.03787	-0.046188
0.03727	-0.046981
0.03662	-0.047262
0.03585	-0.047669
0.035174	-0.047776
0.034707	-0.048041
0.034264	-0.048419
0.033407	-0.048565
0.032947	-0.048788
0.032087	-0.04937
0.031452	-0.050462
0.030717	-0.051185
0.02994	-0.051544
0.02942	-0.051991
0.028969	-0.052518
0.028444	-0.052746
0.027752	-0.052927
0.026929	-0.053028
0.026248	-0.053623
0.025714	-0.053714
0.024947	-0.053614
0.024267	-0.053914
0.023653	-0.053987
0.022922	-0.054142
0.022343	-0.053719
0.021659	-0.0545
0.02087	-0.053987
0.020437	-0.054073
0.020006	-0.053837
0.019273	-0.053987
0.018719	-0.054268
0.01846	-0.053928
0.017719	-0.053969
0.017534	-0.054137
0.017257	-0.054173
0.016656	-0.054691
0.016431	-0.055041
0.015798	-0.054627
0.015412	-0.054769
0.015017	-0.054736
0.014604	-0.055132
0.013937	-0.054482
0.013633	-0.054455
0.013101	-0.054674
0.012827	-0.054147
0.012283	-0.054356
0.011849	-0.053751
0.011746	-0.053369
0.011067	-0.053132
0.010875	-0.052909
0.01063	-0.052657
0.010481	-0.051223
0.010137	-0.050974
0.010122	-0.050102
0.010021	-0.049665
0.010047	-0.049168
0.010171	-0.048024
0.009978	-0.047952
0.010168	-0.047471
0.010094	-0.046844
0.010216	-0.046578
0.010167	-0.045896
0.010083	-0.045665
0.010122	-0.045205
0.010172	-0.044491
0.010052	-0.043403
0.009977	-0.043171
0.009946	-0.042584
0.009931	-0.041918
0.010038	-0.040913
0.009526	-0.04009
0.00929	-0.039023
0.008967	-0.038834
0.008868	-0.038234
0.008576	-0.037408
0.008351	-0.035957
0.008113	-0.03551
0.008164	-0.034652
0.008045	-0.033218
0.007799	-0.033098
0.007396	-0.032286
0.007242	-0.032456
0.006991	-0.032244
0.006616	-0.032376
0.006477	-0.032038
0.006013	-0.03161
0.005722	-0.031669
0.005545	-0.03237
0.005057	-0.03251
0.004867	-0.032455
0.004692	-0.032418
0.004159	-0.033157
0.004003	-0.033484
0.003481	-0.033466
0.003125	-0.03379
0.002707	-0.033956
0.002231	-0.034166
0.002039	-0.034769
0.00154	-0.035267
0.000889	-0.035318
0.000774	-0.035798
0.000578	-0.036095
0.000242	-0.036676
0.000124	-0.037568
-0.000184	-0.038063
-0.000425	-0.038583
-0.000574	-0.039457
-0.000736	-0.040437
-0.001067	-0.041708
-0.001426	-0.042342
-0.001774	-0.04284
-0.002152	-0.043546
-0.002307	-0.044673
-0.002708	-0.045815
-0.00292	-0.045928
-0.003411	-0.046366
-0.003914	-0.047257
-0.004172	-0.047451
-0.00461	-0.048301
-0.004835	-0.048597
-0.005138	-0.049378
-0.00566	-0.049956
-0.005975	-0.050555
-0.006187	-0.051276
-0.006427	-0.051135
-0.00676	-0.052063
-0.006888	-0.052209
-0.006988	-0.052923
-0.007218	-0.053637
-0.007229	-0.053974
-0.007228	-0.054287
-0.007271	-0.055056
-0.007351	-0.055534
-0.007572	-0.05661
-0.007649	-0.056868
-0.007729	-0.057913
-0.007867	-0.058846
-0.008137	-0.059591
-0.007935	-0.059539
-0.007824	-0.060095
-0.00809	-0.060934
-0.008158	-0.061311
-0.008487	-0.061621
-0.008781	-0.06192
-0.008795	-0.06238
-0.009085	-0.062944
-0.009194	-0.063251
-0.009451	-0.063643
-0.009544	-0.063638
-0.009453	-0.064459
-0.00946	-0.06462
-0.009465	-0.06418
-0.009372	-0.06464
-0.009263	-0.064645
-0.009152	-0.065619
-0.008911	-0.065752
-0.008824	-0.06653
-0.00866	-0.066844
-0.0085	-0.066911
-0.007865	-0.066945
-0.007478	-0.06783
-0.006923	-0.067971
-0.006579	-0.068094
-0.005951	-0.068391
-0.005304	-0.068903
-0.004475	-0.06867
-0.003589	-0.068494
-0.002719	-0.068934
-0.001369	-0.069101
-0.000223	-0.069313
0.001346	-0.069115
0.002656	-0.069675
0.004386	-0.069544
0.006367	-0.069885
0.008383	-0.069973
0.010552	-0.069664
0.012744	-0.07028
0.01487	-0.070251
0.017249	-0.070445
0.019721	-0.071103
0.021985	-0.071703
0.024354	-0.072551
0.026947	-0.072407
0.029499	-0.072618
0.032403	-0.072625
0.034524	-0.073334
0.036496	-0.074335
0.038781	-0.073878
0.041091	-0.074348
0.04321	-0.074464
0.045125	-0.074759
0.046874	-0.075497
0.04857	-0.074635
0.050216	-0.075408
0.051938	-0.076345
0.052586	-0.076753
0.053646	-0.075962
0.054883	-0.075811
0.055768	-0.077286
0.056412	-0.077356
0.056988	-0.078041
0.057156	-0.078117
0.057689	-0.078415
0.058031	-0.07897
0.058088	-0.079374
0.057901	-0.079602
0.057329	-0.08004
0.056858	-0.080577
0.056401	-0.081255
0.055693	-0.08174
0.054901	-0.081843
0.05435	-0.08147
0.053168	-0.080705
0.052337	-0.082415
0.050931	-0.082384
0.049634	-0.080722
0.048414	-0.082281
0.047297	-0.08398
0.045921	-0.085077
0.044508	-0.085103
0.043365	-0.085567
0.042111	-0.0856
0.04102	-0.086312
0.039694	-0.086141
0.038597	-0.085752
0.037422	-0.086141
0.036266	-0.086013
0.035197	-0.086858
0.034336	-0.086957
0.033421	-0.08727
0.032551	-0.087193
0.031666	-0.085439
0.030688	-0.086485
0.029889	-0.08707
0.029213	-0.086952
0.028459	-0.086728
0.027489	-0.086823
0.02682	-0.087091
0.02644	-0.086993
0.025736	-0.087096
0.025219	-0.086989
0.024746	-0.086738
0.024645	-0.08624
0.024202	-0.086409
0.023951	-0.087237
0.023908	-0.086874
0.024166	-0.087245
0.024039	-0.087011
0.024094	-0.087336
0.024316	-0.087764
0.024459	-0.087307
0.024645	-0.087485
0.024997	-0.087337
0.025253	-0.087971
0.025299	-0.089046
0.025573	-0.08901
0.02562	-0.088775
0.025741	-0.088964
0.025816	-0.089525
0.025646	-0.089999
0.025672	-0.089309
0.025575	-0.089645
0.025352	-0.090106
0.025109	-0.089977
0.024663	-0.09027
0.0245	-0.089733
0.024063	-0.089783
0.023676	-0.090197
0.02337	-0.090231
0.023002	-0.090089
0.022666	-0.089563
0.022162	-0.090436
0.021682	-0.090007
0.021008	-0.090167
0.020787	-0.089649
0.020079	-0.088543
0.019371	-0.088442
0.018891	-0.088381
0.01815	-0.08793
0.017746	-0.087768
0.017438	-0.087162
0.016577	-0.087386
0.016374	-0.086637
0.015733	-0.085845
0.014931	-0.083954
0.014425	-0.083682
0.013582	-0.083075
0.012914	-0.081121
0.012332	-0.079234
0.011557	-0.07721
0.010883	-0.075853
0.01034	-0.073768
0.009878	-0.072451
0.009143	-0.070665
0.008988	-0.06804
0.008575	-0.066057
0.008086	-0.064229
0.007761	-0.061415
0.007717	-0.059363
0.007593	-0.056354
0.007305	-0.054846
0.007029	-0.052791
0.006859	-0.051097
0.006732	-0.049263
0.006396	-0.046595
0.006404	-0.04515
0.006109	-0.043683
0.005632	-0.041783
0.005375	-0.040366
0.00525	-0.03886
0.004985	-0.037736
0.004704	-0.036402
0.004565	-0.035463
0.004401	-0.03334
0.004333	-0.032312
0.004207	-0.031594
0.003687	-0.031467
0.003731	-0.031726
0.003754	-0.030108
0.004023	-0.030232
0.004228	-0.030464
0.003928	-0.030471
0.004348	-0.030837
0.004385	-0.030433
0.004568	-0.030813
0.005027	-0.030954
0.005103	-0.031323
0.005545	-0.032785
0.006059	-0.032826
0.007113	-0.033787
0.007836	-0.034458
0.008533	-0.03611
0.009659	-0.037769
0.010624	-0.036944
0.012321	-0.038037
0.01373	-0.039607
0.015527	-0.040523
0.017705	-0.041293
0.020054	-0.041104
0.022562	-0.042374
0.025731	-0.043914
0.028419	-0.044917
0.031597	-0.045872
0.035295	-0.046366
0.038975	-0.048246
0.042212	-0.049174
0.045728	-0.050438
0.049474	-0.051189
0.05322	-0.051673
0.057005	-0.052732
0.060685	-0.053451
0.063997	-0.054583
0.067404	-0.055862
0.070501	-0.056921
0.073662	-0.058189
0.0766	-0.059119
0.078981	-0.060228
0.081582	-0.060252
0.083547	-0.061703
0.085179	-0.062568
0.086699	-0.062539
0.087651	-0.062964
0.088381	-0.06296
0.089076	-0.063873
0.089501	-0.064661
0.089298	-0.065116
0.089329	-0.065323
0.089171	-0.065517
0.088581	-0.06661
0.087804	-0.066072
0.086891	-0.066518
0.085774	-0.067105
0.084958	-0.067129
0.083921	-0.067782
0.083032	-0.068507
0.081221	-0.069619
0.079848	-0.069503
0.078306	-0.069198
0.076717	-0.06999
0.075076	-0.071165
0.073073	-0.071681
0.071192	-0.071421
0.069913	-0.071831
0.068548	-0.072588
0.067071	-0.072703
0.06556	-0.0726
0.064299	-0.072665
0.06322	-0.072992
0.062174	-0.072953
0.061322	-0.07295
0.060548	-0.073124
0.060003	-0.07281
0.059511	-0.073109
0.059143	-0.073566
0.059106	-0.074162
0.058975	-0.075068
0.058888	-0.071892
0.058735	-0.075648
0.058886	-0.07497
0.058858	-0.07386
0.059045	-0.074047
0.059324	-0.074527
0.059383	-0.075034
0.0595	-0.075216
0.059159	-0.075352
0.058869	-0.075959
0.058248	-0.07569
0.058127	-0.075211
0.058461	-0.075032
0.058586	-0.075128
0.058505	-0.074819
0.057929	-0.074447
0.057091	-0.074089
0.056949	-0.073774
0.05672	-0.073348
0.056314	-0.073342
0.055885	-0.072701
0.054876	-0.072509
0.054526	-0.072304
0.053053	-0.072026
0.051546	-0.072602
0.049842	-0.072972
0.04805	-0.073106
0.046406	-0.073473
0.045884	-0.07391
0.045753	-0.074777
0.046003	-0.074531
0.046555	-0.07491
0.047263	-0.075585
0.047321	-0.076048
0.047033	-0.075833
0.046847	-0.076333
0.046555	-0.07673
0.046487	-0.07663
0.045979	-0.076789
0.045424	-0.076525
0.044937	-0.07638
0.044903	-0.07634
0.044709	-0.076358
0.044521	-0.076697
0.044835	-0.076093
0.044649	-0.07603
0.044838	-0.075965
0.044703	-0.075877
0.044498	-0.076111
0.044989	-0.076515
0.04542	-0.076513
0.045644	-0.076654
0.045753	-0.076894
0.046077	-0.077252
0.04583	-0.076806
0.046247	-0.076331
0.046579	-0.076459
0.046985	-0.076098
0.046843	-0.075415
0.046555	-0.074361
0.046694	-0.073121
0.047317	-0.072189
0.047691	-0.070617
0.048612	-0.068982
0.05017	-0.067357
0.051969	-0.065088
0.053712	-0.062354
0.055574	-0.06002
0.05804	-0.056986
0.060964	-0.054236
0.063723	-0.050922
0.066595	-0.04721
0.069742	-0.044499
0.073129	-0.040831
0.076634	-0.037699
0.080751	-0.033797
0.084561	-0.030638
0.088607	-0.027821
0.092587	-0.024895
0.096308	-0.022265
0.100437	-0.018773
0.103917	-0.016321
0.107544	-0.014746
0.110871	-0.012174
0.113832	-0.009734
0.116671	-0.00788
0.118946	-0.00613
0.120833	-0.005229
0.122478	-0.003877
0.124319	-0.00274
0.125173	-0.001913
0.125746	-0.001234
0.125984	-0.000711
0.126269	-1e-05
0.126209	0.000721
0.125461	0.000532
0.12469	0.000843
0.123727	0.00023
0.122638	-0.000294
0.121469	-0.001216
0.120436	-0.002269
0.118886	-0.003208
0.118144	-0.004197
0.116549	-0.004663
0.115373	-0.005989
0.114305	-0.007394
0.112755	-0.008821
0.111157	-0.009962
0.109562	-0.011225
0.108182	-0.012602
0.106915	-0.014407
0.105725	-0.017058
0.104949	-0.019237
0.103774	-0.020963
0.102967	-0.022187
0.102224	-0.023479
0.10109	-0.024636
0.100327	-0.025804
0.099157	-0.026268
0.097999	-0.027143
0.096915	-0.028188
0.09566	-0.029587
0.094423	-0.030294
0.093228	-0.030783
0.091592	-0.030936
0.089921	-0.030995
0.088457	-0.031994
0.087543	-0.032352
0.085968	-0.032991
0.084387	-0.033799
0.082763	-0.034776
0.080892	-0.036429
0.079284	-0.037148
0.077975	-0.037676
[truncated: 163 more rows]

## Sheet: Fig.S5
Figure S5
	NTD-Fl x 40S
	FL (nM)		ex1		ex2		ex3		Average
	10	40S (nM)	r	FB	r	FB	r	FB	FB	SE		fit
	Corr. Factor	0	0.139613	-0.0383161	0.142117	-0.0360633	0.13934	-0.0297886	-0.0347227	0.00255133		0	0
	1.5691	3.125	0.17712	0.244574	0.176433	0.226931	0.173008	0.233898	0.235134	0.00513055		5.78051	0.386265
		6.25	0.193982	0.404523	0.194644	0.402029	0.193432	0.437101	0.414551	0.0112977		8.67076	0.527237
		12.5	0.215081	0.644646	0.213098	0.614076	0.215357	0.707062	0.655261	0.0273626		13.0061	0.673118
		25	0.22907	0.835612	0.227856	0.816178	0.225249	0.851889	0.83456	0.0103223		19.5092	0.791828
		50	0.236746	0.953886	0.234338	0.916256	0.230505	0.936	0.935381	0.0108672		29.2638	0.870891
		100	0.23837	0.980314	0.238058	0.97729	0.235117	1.0144	0.990667	0.0118971		43.8957	0.919278
		200	0.239509	0.999152	0.240544	1.01965	0.235095	1.01401	1.01094	0.00611356		65.8436	0.948703
		min	0.1454		0.14743		0.14365		0.145493	0.00109219		98.7654	0.966929
		max	0.23956		0.2394		0.23429		0.23775	0.00173062		148.148	0.978451
		kd	1.4437	3.0954	1.7324	3.6493	1.0388	2.3971	3.04727	0.362279		222.222	0.985854
												333.333	0.990666
												500	0.99382
	NTD-Fl x 40S-1-1A
	FL (nM)		ex1		ex2		ex3		Average
	10	40S (nM)	r	FB	r	FB	r	FB	FB	SE		fit
	Corr. Factor	0	0.14288	-0.0102831	0.140453	-0.0220916	0.1417	-0.024119	-0.0188312	0.00431395		0	0
	1.60614	7.8125	0.156423	0.0933633	0.161101	0.134699	0.1598	0.116672	0.114911	0.011965		5.78051	0.0673887
		15.625	0.165822	0.17335	0.165689	0.173728	0.1668	0.177888	0.174989	0.00145366		8.67076	0.0981283
		31.25	0.173492	0.244275	0.178975	0.297032	0.1752	0.25719	0.266166	0.0158769		13.0061	0.14096
		62.5	0.190626	0.424559	0.193885	0.456897	0.1913	0.430166	0.437207	0.00997705		19.5092	0.19868
		125	0.206577	0.626233	0.209925	0.661038	0.2063	0.622168	0.636479	0.012335		29.2638	0.272968
		250	0.21762	0.79047	0.219089	0.796467	0.2164	0.772743	0.78656	0.00712212		43.8957	0.36296
		500	0.22105	0.846426	0.225194	0.895844	0.2231	0.884147	0.875472	0.0149105		65.8436	0.464097
		min	0.1443		0.1436		0.14502		0.144307	0.000409932		98.7654	0.568424
		max	0.22972		0.2311		0.22947		0.230097	0.000506831		148.148	0.666879
		kd	46.172	75.264	38.429	63.645	44.236	73.107	70.672	3.56825		222.222	0.75235
												333.333	0.821441
												500	0.874233
	NTD-Fl x 43S
	FL (nM)		ex1		ex2		ex3		Average
	10	40S (nM)	r	FB	r	FB	r	FB	FB	SE			fit
	Corr. Factor	0	0.137397	-0.00989234	0.1391	0.00232605	0.1369	-0.00809676	-0.00522102	0.00380897		0	0
	1	7.8125	0.137906	-0.0047703	0.1383	-0.00576456	0.1375	-0.00209916	-0.00421134	0.0010944		5.78051	0.00185555
		15.625	0.139187	0.00811977	0.1393	0.00434871	0.1388	0.0108956	0.00778804	0.0018972		8.67076	0.00278075
		31.25	0.141134	0.0277116	0.1399	0.0104167	0.1383	0.00589764	0.0146753	0.0066474		13.0061	0.00416535
		62.5	0.140216	0.0184784	0.1421	0.0326659	0.1403	0.0258896	0.025678	0.00409692		19.5092	0.00623508
		125	0.14093	0.0256653	0.1425	0.0367112	0.1415	0.0378848	0.0334204	0.00389236		29.2638	0.00932364
		250	0.14715	0.0882539	0.1468	0.0801982	0.1459	0.0818673	0.0834398	0.0024548		43.8957	0.0139208
		500	0.151174	0.128752	0.1533	0.145934	0.1505	0.127849	0.134179	0.00588374		65.8436	0.0207373
		min	0.13838		0.13887		0.13771		0.13832	0.000336204		98.7654	0.0307876
		max	0.23775	*	0.23775	*	0.23775	*	0.23775	0		148.148	0.0454834
		kd	3188.3		2899.6		3210.6		3099.5	100.157		222.222	0.0667123
												333.333	0.0968467
			*Max with 40S binding data is extrapolated									500	0.138577
